# Supplementary material for: Sex-Specific Differences in Antidepressant and Antipsychotic Treatment Outcomes and Serum Levels in Children and Adolescents
Source: Pharmaceutics. 2025 Jul 30;17(8):983. doi: 10.3390/pharmaceutics17080983 (PMC12389296; doi:10.3390/pharmaceutics17080983)
Supplement: Supplementary file 1 [file pharmaceutics-17-00983-s001.zip]

Archive with 1 entries (1 files):
- pharmaceutics-3741860-supplementary.pdf
